# Supplementary material for: Investigating the Role of Friendship Interventions on the Mental Health Outcomes of Adolescents: A Scoping Review of Range and a Systematic Review of Effectiveness
Source: Int J Environ Res Public Health. 2023 Jan 25;20(3):2160. doi: 10.3390/ijerph20032160 (PMC9915149; doi:10.3390/ijerph20032160)
Supplement: Supplementary file 1 [file ijerph-20-02160-s001.zip]

Archive with 1 entries (1 files):
- ijerph-2136700-supplementary.pdf
